# Supplementary material for: Protective Effects of Cereal-Based Fermented Beverages Against 5-Fluorouracil-Induced Intestinal Damage in Mice
Source: Nutrients. 2024 Dec 16;16(24):4332. doi: 10.3390/nu16244332 (PMC11679319; doi:10.3390/nu16244332)
Supplement: Supplementary file 1 [file nutrients-16-04332-s001.zip]

Archive with 1 entries (1 files):
- nutrients-3330381-supplementary.xlsx
