# Supplementary material for: Protective Effects of Cereal-Based Fermented Beverages Against 5-Fluorouracil-Induced Intestinal Damage in Mice
Source: Nutrients. 2024 Dec 16;16(24):4332. doi: 10.3390/nu16244332 (PMC11679319; doi:10.3390/nu16244332)
Supplement: Supplementary file 1 [file nutrients-16-04332-s001.zip › nutrients-3330381-supplementary.xlsx]

## Sheet: ZLC
ID of protein:		Name:
Protein sequence:	SLLQPYASLQEQEQGQVQSRER TVFDGVLRPGQL GYYGGGEGGEGYLPFPPR IYVTDLNNGANQLDPRQR IYVTDINNGANQLDPRQR YGGGEGGEGYLPFPPR VVSNFGKTVFDGVLRPGQL YYGGGEGGEGYLPFPPR EIFLPNNADGSSPIPHGSR YVTDLNNGANQLDPRQR YVTDINNGANQLDPRQR LKHNRGDEFGAFTPIQ LKHNRGDEFGAFTPLQ LKHNRGDEFGAFTPIQY LKHNRGDEFGAFTPLQY SIEQHSGQNIFSGFGVE VTDLN(+.98)NGANQLDPRQR VTDIN(+.98)NGANQLDPRQR GGGEGGEGYLPFPPR TGGLGDVLGGLPPAMAANGHRV FPLPESADLDSIR LPPFGESR…
ID:	Name of peptide:	Activity:	Number:	Sequence:	Location:
3305		antioxidative	9	LH	[1766-1767],[3551-3552],[5361-5362],[5594-5595],[5816-5817],[6654-6655],[7110-7111],[7126-7127],[7369-7370]
3307		antioxidative	1	PYY	[2488-2490]
3314		antioxidative	9	LLPH	[2766-2769],[4460-4463],[4855-4858],[5977-5980],[7086-7089],[7248-7251],[7559-7562],[8125-8128],[8270-8273]
3317		antioxidative	6	HL	[7111-7112],[7127-7128],[7709-7710],[7716-7717],[7722-7723],[7728-7729]
3319		antioxidative	1	HH	[7076-7077]
7866	peptide from Okara protein	antioxidative	8	AY	[3086-3087],[3328-3329],[4254-4255],[4322-4323],[4795-4796],[6042-6043],[6895-6896],[7843-7844]
7867	antioxidative peptide from Okara protein	antioxidative	6	GYY	[39-41],[859-861],[2438-2440],[2538-2540],[3673-3675],[8250-8252]
7869	peptide from Okara protein	antioxidative	2	SDF	[4037-4039],[6352-6354]
7872	peptide from soybean protein isolates: beta-conglycinin and glycinin	antioxidative	1	LY	[2575-2576]
7873	peptide from soybean protein isolates: beta-conglycinin and glycinin	antioxidative	15	IY	[59-60],[79-80],[555-556],[581-582],[923-924],[1079-1080],[1221-1222],[2518-2519],[2557-2558],[3489-3490],[4647-4648],[5682-5683],[5820-5821],[6874-6875],[8200-8201]
7874	peptide from rice endosperm protein hydrolysate	antioxidative	18	KHNRGDEF	[217-224],[235-242],[253-260],[272-279],[473-480],[493-500],[697-704],[715-722],[929-936],[946-953],[2246-2253],[2266-2273],[2873-2880],[2900-2907],[5762-5769],[5786-5793],[7883-7890],[7900-7907]
7886	peptide derived from egg white albumin	antioxidative	20	AH	[675-676],[742-743],[756-757],[784-785],[832-833],[1328-1329],[1343-1344],[1538-1539],[1551-1552],[1564-1565],[1669-1670],[3287-3288],[3744-3745],[4136-4137],[5576-5577],[6244-6245],[6741-6742],[7412-7413],[7544-7545],[8058-8059]
7888	antioxidative peptide	antioxidative	30	EL	[1255-1256],[1276-1277],[1294-1295],[1734-1735],[1775-1776],[2008-2009],[2706-2707],[2789-2790],[3319-3320],[3432-3433],[3460-3461],[3550-3551],[3941-3942],[4041-4042],[4200-4201],[4209-4210],[4841-4842],[5263-5264],[5275-5276],[5392-5393],[5403-5404],[5685-5686],[6356-6357],[6413-6414],[6581-6582],[6886-6887],[7518-7519],[7834-7835],[7861-7862],[7988-7989]
7926	synthetic peptide	antioxidative	1	YYD	[6875-6877]
7932	synthetic peptide	antioxidative	1	RYY	[3137-3139]
7938	synthetic peptide	antioxidative	1	YYR	[2489-2491]
7946	Antioxidative peptide	antioxidative	8	YYG	[40-42],[138-140],[860-862],[2439-2441],[2539-2541],[3138-3140],[3674-3676],[8251-8253]
7954	synthetic peptide	antioxidative	1	IYY	[6874-6876]
7960	synthetic peptide	antioxidative	11	YVY	[1021-1023],[1117-1119],[1222-1224],[2397-2399],[2519-2521],[2592-2594],[3037-3039],[3381-3383],[5187-5189],[5821-5823],[6904-6906]
7966	synthetic peptide	antioxidative	1	QYY	[6326-6328]
7968	synthetic peptide	antioxidative	2	YNY	[5212-5214],[5226-5228]
7986	synthetic peptide	antioxidative	1	KHH	[7075-7077]
7988	synthetic peptide	antioxidative	2	LHA	[5361-5363],[5594-5596]
7995	synthetic peptide	antioxidative	2	LHL	[7110-7112],[7126-7128]
7998	synthetic peptide	antioxidative	3	LHQ	[1766-1768],[3551-3553],[7369-7371]
8026	synthetic peptide	antioxidative	9	PHG	[171-173],[525-527],[1072-1074],[1146-1148],[3303-3305],[3887-3889],[4007-4009],[5180-5182],[6059-6061]
8037	synthetic peptide	antioxidative	4	PHW	[1820-1822],[2728-2730],[3128-3130],[6275-6277]
8038	synthetic peptide	antioxidative	10	PHY	[2768-2770],[4462-4464],[4857-4859],[5979-5981],[6855-6857],[7088-7090],[7250-7252],[7561-7563],[8127-8129],[8272-8274]
8041	synthetic peptide	antioxidative	1	PWE	[4127-4129]
8043	synthetic peptide	antioxidative	5	PWH	[1865-1867],[2108-2110],[4582-4584],[7739-7741],[8095-8097]
8049	synthetic peptide	antioxidative	2	PWS	[2485-2487],[7805-7807]
8065	synthetic peptide	antioxidative	3	RHR	[3499-3501],[4657-4659],[6918-6920]
8073	synthetic peptide	antioxidative	1	RWG	[2236-2238]
8090	peptide derived from sardine muscle	antioxidative	2	MY	[1371-1372],[3226-3227]
8114	peptide derived from sardinelle by-products proteins (Sardinella aurita)	antioxidative	20	GGE	[43-45],[46-48],[101-103],[104-106],[141-143],[144-146],[358-360],[361-363],[853-855],[863-865],[866-868],[2441-2443],[2498-2500],[2541-2543],[3507-3509],[3676-3678],[4376-4378],[7009-7011],[7674-7676],[8253-8255]
8115	peptide derived from sardinelle by-products proteins (Sardinella aurita)	antioxidative	1	GAH	[3743-3745]
8134	peptide derived from dried bonito	antioxidative	6	KD	[1089-1090],[1386-1387],[2567-2568],[2833-2834],[3105-3106],[3627-3628]
8139	Antioxidative peptide	antioxidative	4	PEL	[3459-3461],[4040-4042],[5402-5404],[6355-6357]
8140	synthetic peptide	antioxidative	1	YPEL	[3458-3461]
8149	peptide derived from bovine k-casein (28-30)	antioxidative	19	IQY	[266-268],[486-488],[710-712],[794-796],[1180-1182],[1435-1437],[1474-1476],[1576-1578],[1680-1682],[2259-2261],[2886-2888],[3644-3646],[4672-4674],[4908-4910],[4940-4942],[5775-5777],[6464-6466],[6663-6665],[6983-6985]
8187	peptide from buckwheat	antioxidative	1	WPL	[1822-1824]
8190	peptide from buckwheat	antioxidative	8	PW	[1865-1866],[2108-2109],[2485-2486],[4127-4128],[4582-4583],[7739-7740],[7805-7806],[8095-8096]
8214	Antioxidative peptide	antioxidative	1	RW	[2236-2237]
8215	Antioxidative peptide	antioxidative	7	IR	[409-410],[1639-1640],[6231-6232],[6833-6834],[6943-6944],[7507-7508],[7996-7997]
8216	Antioxidative peptide	antioxidative	2	LKP	[431-433],[4493-4495]
8217	Antioxidative peptide	antioxidative	25	LK	[216-217],[234-235],[252-253],[271-272],[431-432],[472-473],[492-493],[928-929],[945-946],[2245-2246],[2265-2266],[2782-2783],[2872-2873],[2899-2900],[3312-3313],[4493-4494],[4829-4830],[5268-5269],[5290-5291],[5761-5762],[5785-5786],[6136-6137],[6574-6575],[6591-6592],[7511-7512]
8218	Antioxidative peptide	antioxidative	2	KP	[432-433],[4494-4495]
8219	antioxidative peptide	antioxidative	10	TY	[1605-1606],[1889-1890],[2025-2026],[2801-2802],[2814-2815],[4557-4558],[4567-4568],[5494-5495],[6018-6019],[6763-6764]
8224	antioxidative peptide	antioxidative	56	VY	[802-803],[820-821],[978-979],[1020-1021],[1022-1023],[1116-1117],[1118-1119],[1223-1224],[1443-1444],[1458-1459],[2048-2049],[2398-2399],[2520-2521],[2593-2594],[2777-2778],[2894-2895],[2921-2922],[3038-3039],[3334-3335],[3382-3383],[3482-3483],[3711-3712],[3728-3729],[3945-3946],[3993-3994],[4033-4034],[4102-4103],[4232-4233],[4389-4390],[4473-4474],[4779-4780],[4825-4826],[4866-4867],[4882-488…
8225	antioxidative peptide	antioxidative	2	SWN	[5209-5211],[5223-5225]
8459	Antioxidant peptide from marine bivalve (Mactra veneriformis)	antioxidative	3	TW	[4264-4265],[6228-6229],[6830-6831]
8460	Antioxidant peptide from marine bivalve (Mactra veneriformis)	antioxidative	2	AW	[1391-1392],[3107-3108]
8462	Antioxidant peptide from marine bivalve (Mactra veneriformis)	antioxidative	1	LW	[7972-7973]
8474	Antioxidant peptide from as2-CN (170-172)	antioxidative	3	RYQ	[2796-2798],[5282-5284],[5304-5306]
8484	Antioxidant peptide from as1-CN (98-100)	antioxidative	1	LLR	[6346-6348]
8983	Antioxidative peptide	antioxidative	2	GAA	[5399-5401],[7460-7462]
8993	Antioxidative peptide	antioxidative	1	LLPF	[8238-8241]
9082	Antioxidative peptide	antioxidative	5	WG	[1895-1896],[2237-2238],[2481-2482],[3770-3771],[6747-6748]
9086	Antioxidative peptide	antioxidative	2	MM	[3125-3126],[7468-7469]
9165	Antioxidative peptide	antioxidative	2	GTW	[6227-6229],[6829-6831]
9329	Antioxidative peptide	antioxidative	3	AGGF	[987-990],[3343-3346],[4271-4274]
9349	Antioxidative peptide	antioxidative	1	YLL	[8201-8203]
9360	Antioxidative peptide	antioxidative	1	LPM	[8019-8021]
9361	Antioxidative peptide	antioxidative	2	VYV	[1020-1022],[1116-1118]
9364	Antioxidative peptide	antioxidative	2	DYK	[1087-1089],[2565-2567]
9443	Antioxidative peptide	antioxidative	1	AGDDAPR	[2744-2750]
9879	Antioxidative peptide	antioxidative	2	SVL	[3601-3603],[7060-7062]
9880	Antioxidative peptide	antioxidative	1	RDY	[3584-3586]
9997	Antioxidative peptide	antioxidative	1	LPAGV	[6239-6243]
10003	Antioxidative peptide	antioxidative	1	LQL	[7200-7202]
10051	Antioxidative peptide	antioxidative	37	RY	[1804-1805],[2040-2041],[2208-2209],[2373-2374],[2796-2797],[3137-3138],[3474-3475],[3703-3704],[3720-3721],[3985-3986],[4025-4026],[4224-4225],[4313-4314],[4604-4605],[4771-4772],[4874-4875],[5064-5065],[5156-5157],[5282-5283],[5304-5305],[5342-5343],[5422-5423],[5438-5439],[5512-5513],[5640-5641],[5889-5890],[5912-5913],[5963-5964],[5997-5998],[6091-6092],[6545-6546],[6847-6848],[7314-7315],[79…
10056	Antioxidative peptide	antioxidative	1	YLG	[1783-1785]
10194	Antioxidative peptide	antioxidative	1	AYI	[4322-4324]
10228	Antioxidative peptide	antioxidative	1	VFL	[5167-5169]
10230	Antioxidative peptide	antioxidative	2	ISW	[3798-3800],[5208-5210]
10259	Antioxidative peptide	antioxidative	1	LAN	[7618-7620]
10277	Antioxidative peptide	antioxidative	2	LSW	[4238-4240],[5222-5224]
10374	Antioxidative peptide	antioxidative	3	QAY	[4253-4255],[4794-4796],[6041-6043]
10378	Antioxidative peptide	antioxidative	1	GPE	[2928-2930]

## Sheet: ZLCM
ID of protein:		Name:
Protein sequence:	YGGGEGGEGYLPFPPR GYYGGGEGGEGYLPFPPR YYGGGEGGEGYLPFPPR GEGYYGGGEGGEGYLPFPPR GGGEGGEGYLPFPPR IFLPNNADGSSPIPHGSR NIDNPQSSDIFNPHGGR IYVTDLNNGANQLDPRQR IYVTDINNGANQLDPRQR SIEQHSGQNIFSGFGVE HNRGDEFGAFTPIQY HNRGDEFGAFTPLQY LKHNRGDEFGAFTPIQY LKHNRGDEFGAFTPLQY LPPPVHLPPPVH DVLGGLPPAMAANGHR LGHLRVF TVFDGVLRPGQL VTDLNNGANQLDPRQRDF VTDINNGANQLDPRQRDF RPSPPQPP LHRPPPP E(+42.01)LSKLFRPPP SAGEGYYGGEGYLPFPGGAGR …
ID:	Name of peptide:	Activity:	Number:	Sequence:	Location:
3305		antioxidative	2	LH	[372-373],[1675-1676]
3307		antioxidative	3	PYY	[703-705],[898-900],[1014-1016]
3317		antioxidative	5	HL	[272-273],[301-302],[1165-1166],[1591-1592],[1683-1684]
7867	antioxidative peptide from Okara protein	antioxidative	5	GYY	[19-21],[60-62],[405-407],[566-568],[1391-1393]
7872	peptide from soybean protein isolates: beta-conglycinin and glycinin	antioxidative	1	LY	[1385-1386]
7873	peptide from soybean protein isolates: beta-conglycinin and glycinin	antioxidative	4	IY	[136-137],[156-157],[1422-1423],[1441-1442]
7874	peptide from rice endosperm protein hydrolysate	antioxidative	2	KHNRGDEF	[230-237],[249-256]
7886	peptide derived from egg white albumin	antioxidative	1	AH	[1510-1511]
7888	antioxidative peptide	antioxidative	3	EL	[646-647],[690-691],[1607-1608]
7938	synthetic peptide	antioxidative	3	YYR	[704-706],[899-901],[1015-1017]
7946	Antioxidative peptide	antioxidative	6	YYG	[20-22],[39-41],[61-63],[406-408],[567-569],[1392-1394]
7960	synthetic peptide	antioxidative	3	YVY	[424-426],[441-443],[620-622]
7999	synthetic peptide	antioxidative	1	LHR	[372-374]
8002	synthetic peptide	antioxidative	1	LHV	[1675-1677]
8026	synthetic peptide	antioxidative	6	PHG	[110-112],[129-131],[470-472],[594-596],[777-779],[1125-1127]
8049	synthetic peptide	antioxidative	4	PWS	[700-702],[895-897],[1011-1013],[1028-1030]
8061	synthetic peptide	antioxidative	1	RHL	[1590-1592]
8090	peptide derived from sardine muscle	antioxidative	1	MY	[1530-1531]
8114	peptide derived from sardinelle by-products proteins (Sardinella aurita)	antioxidative	14	GGE	[3-5],[6-8],[23-25],[26-28],[42-44],[45-47],[64-66],[67-69],[81-83],[84-86],[408-410],[569-571],[1069-1071],[1072-1074]
8134	peptide derived from dried bonito	antioxidative	1	KD	[503-504]
8139	Antioxidative peptide	antioxidative	1	PEL	[645-647]
8140	synthetic peptide	antioxidative	1	YPEL	[644-647]
8149	peptide derived from bovine k-casein (28-30)	antioxidative	2	IQY	[207-209],[243-245]
8190	peptide from buckwheat	antioxidative	4	PW	[700-701],[895-896],[1011-1012],[1028-1029]
8215	Antioxidative peptide	antioxidative	2	IR	[1589-1590],[1615-1616]
8217	Antioxidative peptide	antioxidative	3	LK	[229-230],[248-249],[1290-1291]
8219	antioxidative peptide	antioxidative	2	TY	[1094-1095],[1316-1317]
8224	antioxidative peptide	antioxidative	11	VY	[425-426],[442-443],[621-622],[802-803],[933-934],[937-938],[1158-1159],[1283-1284],[1377-1378],[1677-1678],[1698-1699]
8987	Antioxidative peptide	antioxidative	1	GPP	[1333-1335]
8998	Antioxidative peptide	antioxidative	1	FLPE	[967-970]
9082	Antioxidative peptide	antioxidative	4	WG	[696-697],[891-892],[1007-1008],[1024-1025]
10051	Antioxidative peptide	antioxidative	5	RY	[925-926],[1150-1151],[1199-1200],[1275-1276],[1369-1370]

## Sheet: JGJZ
ID of protein:		Name:
Protein sequence:	DLNNNANQLEPRQ YVFDLN(+.98)NNANQLEPR LLAGN(+.98)NNREQQMYGR LKHNRGDEFGAFTPLQ LKHNRGDEFGAFTPIQ YVFDLNNNANQLEPR YVFDLNNNANQLEPRQK SIEQHSGQNIFSGFNNE IENPSHADTYNPRAG RQGDVIALPAGVAH FDRLQAFEPLR FDRLQAFEPIR IENPSHADTYNPR IDNPNRADTYNPR LKHNRGDEFGAFTPL LKHNRGDEFGAFTPI DEIGPFTPRFPQ LKPTLTQQQEQAQAQDQYQQVQYSER VYVYDVNNNANQLEPR LQPYASLQEQEQGQVQSR PAVSTGDYGLAGAEAPHPH VYDVNNNAN(+.98)QLEPR SIEQHSGQNIFSGFN(+.98)NE…
ID:	Name of peptide:	Activity:	Number:	Sequence:	Location:
3301		antioxidative	1	HLH	[3450-3452]
3305		antioxidative	1	LH	[3451-3452]
3311		antioxidative	1	HPH	[372-374]
3314		antioxidative	3	LLPH	[1336-1339],[1997-2000],[2666-2669]
3315		antioxidative	1	HLHP	[3450-3453]
3317		antioxidative	4	HL	[811-812],[2884-2885],[3142-3143],[3450-3451]
7866	peptide from Okara protein	antioxidative	6	AY	[1532-1533],[1607-1608],[2015-2016],[3014-3015],[3025-3026],[3146-3147]
7867	antioxidative peptide from Okara protein	antioxidative	1	GYY	[1035-1037]
7873	peptide from soybean protein isolates: beta-conglycinin and glycinin	antioxidative	1	IY	[805-806]
7874	peptide from rice endosperm protein hydrolysate	antioxidative	4	KHNRGDEF	[63-70],[81-88],[243-250],[260-267]
7886	peptide derived from egg white albumin	antioxidative	5	AH	[182-183],[1771-1772],[2302-2303],[3141-3142],[3433-3434]
7888	antioxidative peptide	antioxidative	3	EL	[1110-1111],[2134-2135],[3005-3006]
7946	Antioxidative peptide	antioxidative	1	YYG	[1036-1038]
7960	synthetic peptide	antioxidative	7	YVY	[319-321],[955-957],[1154-1156],[1357-1359],[1538-1540],[1831-1833],[2227-2229]
7966	synthetic peptide	antioxidative	1	QYY	[2557-2559]
8009	synthetic peptide	antioxidative	1	LWG	[2396-2398]
8026	synthetic peptide	antioxidative	2	PHG	[2108-2110],[2218-2220]
8038	synthetic peptide	antioxidative	2	PHY	[1338-1340],[2668-2670]
8043	synthetic peptide	antioxidative	9	PWH	[479-481],[514-516],[660-662],[1807-1809],[1823-1825],[1925-1927],[2119-2121],[2677-2679],[2978-2980]
8061	synthetic peptide	antioxidative	1	RHL	[810-812]
8090	peptide derived from sardine muscle	antioxidative	2	MY	[56-57],[3120-3121]
8134	peptide derived from dried bonito	antioxidative	1	KD	[1610-1611]
8139	Antioxidative peptide	antioxidative	1	PEL	[2133-2135]
8140	synthetic peptide	antioxidative	1	YPEL	[2132-2135]
8149	peptide derived from bovine k-casein (28-30)	antioxidative	1	IQY	[2089-2091]
8190	peptide from buckwheat	antioxidative	9	PW	[479-480],[514-515],[660-661],[1807-1808],[1823-1824],[1925-1926],[2119-2120],[2677-2678],[2978-2979]
8215	Antioxidative peptide	antioxidative	5	IR	[208-209],[650-651],[924-925],[950-951],[1325-1326]
8216	Antioxidative peptide	antioxidative	2	LKP	[290-292],[2431-2433]
8217	Antioxidative peptide	antioxidative	8	LK	[62-63],[80-81],[242-243],[259-260],[290-291],[2163-2164],[2431-2432],[3058-3059]
8218	Antioxidative peptide	antioxidative	3	KP	[291-292],[2432-2433],[2583-2584]
8219	antioxidative peptide	antioxidative	14	TY	[161-162],[220-221],[235-236],[432-433],[550-551],[589-590],[676-677],[1494-1495],[2520-2521],[2600-2601],[2755-2756],[2802-2803],[2859-2860],[2994-2995]
8224	antioxidative peptide	antioxidative	29	VY	[318-319],[320-321],[377-378],[526-527],[954-955],[956-957],[1051-1052],[1155-1156],[1199-1200],[1217-1218],[1356-1357],[1358-1359],[1427-1428],[1537-1538],[1539-1540],[1596-1597],[1832-1833],[2037-2038],[2176-2177],[2228-2229],[2258-2259],[2458-2459],[2489-2490],[2497-2498],[2812-2813],[2850-2851],[2928-2929],[2972-2973],[3332-3333]
8461	Antioxidant peptide from marine bivalve (Mactra veneriformis)	antioxidative	1	VW	[1410-1411]
8462	Antioxidant peptide from marine bivalve (Mactra veneriformis)	antioxidative	1	LW	[2396-2397]
8998	Antioxidative peptide	antioxidative	1	FLPE	[1676-1679]
9082	Antioxidative peptide	antioxidative	1	WG	[2397-2398]
9361	Antioxidative peptide	antioxidative	4	VYV	[318-320],[954-956],[1356-1358],[1537-1539]
9718	Antioxidative peptide	antioxidative	3	VIEPR	[1329-1333],[1990-1994],[2659-2663]
9880	Antioxidative peptide	antioxidative	1	RDY	[1879-1881]
9997	Antioxidative peptide	antioxidative	1	LPAGV	[177-181]
10051	Antioxidative peptide	antioxidative	17	RY	[793-794],[1588-1589],[1915-1916],[1960-1961],[2206-2207],[2250-2251],[2444-2445],[2467-2468],[2481-2482],[2842-2843],[2920-2921],[2964-2965],[3129-3130],[3155-3156],[3318-3319],[3346-3347],[3400-3401]
10228	Antioxidative peptide	antioxidative	1	VFL	[3250-3252]
10374	Antioxidative peptide	antioxidative	2	QAY	[1531-1533],[2014-2016]
